# Supplementary material for: In Vivo Study of Osseointegrable Bone Calcium Phosphate (CaP) Implants Coated with a Vanillin Derivative
Source: Pharmaceuticals (Basel). 2026 Jan 3;19(1):91. doi: 10.3390/ph19010091 (PMC12844627; doi:10.3390/ph19010091)
Supplement: Supplementary file 1 [file pharmaceuticals-19-00091-s001.zip]

Archive with 1 entries (1 files):
- pharmaceuticals-4041153-supplementary.pdf
